# Supplementary material for: Altered bone growth dynamics prefigure craniosynostosis in a zebrafish model of Saethre-Chotzen syndrome
Source: eLife. 2018 Oct 25;7:e37024. doi: 10.7554/eLife.37024 (PMC6207424; doi:10.7554/eLife.37024)
Supplement: Figure 2—source data 1. [file elife-37024-fig2-data1.txt]

wt M	dko M		wt Pq	dko Pq		wt Hs	dko Hs		wt Ch	dko Ch
4.248	3.131		7.267	4.476		7.467	4.253		7.019	6.025
3.447	3.424		6.088	4.187		6.552	5.295		6.501	6.048
3.013	3.134		6.006	4.585		5.721	4.234		5.652	6.143
3.065	3.419		7.297	4.092		5.751	2.977		5.526	4.501
3.439	3.063		6.359	3.201		7.735	4.373		5.763	4.801
3.373			6.976			6.377			6.347
3.93			6.931			7.438			7.476
