# Supplementary material for: Altered bone growth dynamics prefigure craniosynostosis in a zebrafish model of Saethre-Chotzen syndrome
Source: eLife. 2018 Oct 25;7:e37024. doi: 10.7554/eLife.37024 (PMC6207424; doi:10.7554/eLife.37024)
Supplement: Figure 2—source data 2. [file elife-37024-fig2-data2.txt]

	Grade 0	Grade 1 (1 cartilage affected or jaw joint)	Grade 2 (2 cartilages affected OR 1 cartilage + fused jaw joint)	Grade 3 (3 cartilages affected OR 2 cartilage + fused jaw joint)	Grade 4 (4+ cartilages affected + fused jaw joint)	total
						
tcf12-/-;twist1a-/-;twist1b-/-	0	5	3	4	6	18
tcf12+/-;twist1a-/-;twist1b-/-	0	9	5	8	5	27
twist1a-/-;twist1b-/-	0	0	1	6	8	15
wild type	22	0	0	0	0	22
