# Supplementary material for: Altered bone growth dynamics prefigure craniosynostosis in a zebrafish model of Saethre-Chotzen syndrome
Source: eLife. 2018 Oct 25;7:e37024. doi: 10.7554/eLife.37024 (PMC6207424; doi:10.7554/eLife.37024)
Supplement: Figure 2—source data 3. [file elife-37024-fig2-data3.txt]

	N
twist1a-/-; twist1b-/-	4
tcf12+/-; twist1a-/-; twist1b-/-	36
tcf12-/-; twist1a-/-; twist1b-/-	12
