# Supplementary material for: Altered bone growth dynamics prefigure craniosynostosis in a zebrafish model of Saethre-Chotzen syndrome
Source: eLife. 2018 Oct 25;7:e37024. doi: 10.7554/eLife.37024 (PMC6207424; doi:10.7554/eLife.37024)
Supplement: Figure 4—source data 1. [file elife-37024-fig4-data1.txt]

control	tcf12; tw1 mutant (no synostosis)	tcf12; tw1 mutant (synostosis)	control	tcf12; tw1 mutant (no synostosis)	tcf12; tw1 mutant (synostosis)
14026	15807	14720	16108	16859	14658
12310	19309	17435	15314	19420	17056
16052	14679	12903	18892	15264	13395
17522	16762	13252	19598	16074	14245
12848	13345	15032	12853	14202	13018
11934	14626	14250	13140	13225	14476
13153	12060	15651	15424	12394	14840
12109	15609	13806	14450	17942	13194
14806	12235	14310	16150	12714	16575
14417	14412	15608	16553	14504	14686
14153	14739	14574	15225	16130	14145
13230	14613	19056	14836	15592	17807
12998	15635		13829	16193
12862	15079		15059	15589
14684			14242
13290			15258
9869			12319
13683			15611
10356			13261
9132			11762
9710			10906
8840			9854
10233			11754
10280			12069
11329			15628
11793			16741
