# Supplementary material for: Altered bone growth dynamics prefigure craniosynostosis in a zebrafish model of Saethre-Chotzen syndrome
Source: eLife. 2018 Oct 25;7:e37024. doi: 10.7554/eLife.37024 (PMC6207424; doi:10.7554/eLife.37024)
Supplement: Figure 4—source data 2. [file elife-37024-fig4-data2.txt]

control (RL-fb-ap)	tcf12; tw1 mutant (RL-fb-ap)		control (RL-fb-ml)	tcf12; tw1 mutant (RL-fb-ml)		control (RL-fb-d)	tcf12; tw1 mutant (RL-fb-d)		control (RL-pb-ap)	tcf12; tw1 mutant (RL-pb-ap)		control (RL-pb-ml)	tcf12; tw1 mutant (RL-pb-ml)		control (RL-pb-d)	tcf12; tw1 mutant (RL-pb-d)
0.310690547	0.290949205		0.183145976	0.226305185		0.209857474	0.232195432		0.211831423	0.203400321		0.186201692	0.168527234		0.23746487	0.287698324
0.317811259	0.304105143		0.18063486	0.24168228		0.154570192	0.245394121		0.207415131	0.150508914		0.135525866	0.25024535		0.226885102	0.334874203
0.309400604	0.314303877		0.224502238	0.191718339		0.234548557	0.190621701		0.207203239	0.215485643		0.16507933	0.135287951		0.260293527	0.295819021
0.355191744	0.339056297		0.18606043	0.201275817		0.23501881	0.2272048		0.211177157	0.218967004		0.175250182	0.154936358		0.268776672	0.293757714
0.299002989	0.306867184		0.188642176	0.186818783		0.161564512	0.185344828		0.217950291	0.192943228		0.132053798	0.152458699		0.197037962	0.277661299
0.28397719	0.301467636		0.190683038	0.205954187		0.183062334	0.208576824		0.200299996	0.186913577		0.144936507	0.121434997		0.221004149	0.262696837
0.301549419	0.226717818		0.200054646	0.215784895		0.165478952	0.19365883		0.207184652	0.19758814		0.128977636	0.10037769		0.226613731	0.260330701
0.296798561	0.298766933		0.190272264	0.221953949		0.152951257	0.199389228		0.182956387	0.202931927		0.164917622	0.163689016		0.222303386	0.331890976
0.307670146	0.297625686		0.199961711	0.172969547		0.177058705	0.184865281		0.21445406	0.169726101		0.177201826	0.114812419		0.250236056	0.258944105
0.293757714	0.285728093		0.21898745	0.200775825		0.195712703	0.201251654		0.211831423	0.173921206		0.157449332	0.137566728		0.260163418	0.2611095
0.308675707	0.323132742		0.196445034	0.210350032		0.193214599	0.180190629		0.217230971	0.18233372		0.172292977	0.15563895		0.243962915	0.310967495
0.298633106	0.305889504		0.202931927	0.204731156		0.187441451	0.17580036		0.2149429	0.191205335		0.128014825	0.166824657		0.243479651	0.297984417
0.291408306	0.284521791		0.191084519	0.215838798		0.156308085	0.211035895		0.192848433	0.199316739		0.145274791	0.164781936		0.204550862	0.286891645
0.275427131	0.307757505		0.204307371	0.205091746		0.158337794	0.187580854		0.235195387	0.202931927		0.126488825	0.140022081		0.220611961	0.286861905
0.293151775	0.247594831		0.225052416	0.239332872		0.202870589	0.218809014		0.163274524	0.182283535		0.136984952	0.135525866		0.2205562	0.26810382
0.279562757	0.304783572		0.210744078	0.20803594		0.204701417	0.237966722		0.20803594	0.168746561		0.128893994	0.185692406		0.231661983	0.303895109
0.265839913	0.225799616		0.19662347	0.222206733		0.200627128	0.206147492		0.207794308	0.209535918		0.112277141	0.12589218		0.220058066	0.259053769
0.279059047	0.259877177		0.212918767	0.202586207		0.222584051	0.205712554		0.232684272	0.201740495		0.135752628	0.103451993		0.232645239	0.265639173
0.250700733	0.243085605		0.226013368	0.182359742		0.129867957	0.223336828		0.18785966	0.201556482		0.13740502	0.124736063		0.205039702	0.26765773
0.290532855	0.222221603		0.17974268	0.236520647		0.111784583	0.212182718		0.179781713	0.211701313		0.114028044	0.154772791		0.208602846	0.261293512
0.282159373	0.280406611		0.165029145	0.20226465		0.120375533	0.220734636		0.191205335	0.211169722		0.123895927	0.146852835		0.185199848	0.274546103
0.267436544	0.26190131		0.189588259	0.218236532		0.127046438	0.188095716		0.164921339	0.174963941		0.115903481	0.146349125		0.175683261	0.27865199
0.279562757	0.270475532		0.187114318	0.197194094		0.151640868	0.199686622		0.164921339	0.194876284		0.119014959	0.169761416		0.208179061	0.276960566
0.271020134	0.25407243		0.196785178	0.223474372		0.114444395	0.212764494		0.21252658	0.169776286		0.094695618	0.164241052		0.196069575	0.281131507
0.307356024	0.242533568		0.179824464	0.204723722		0.151681759	0.205268323		0.211257082	0.162930663		0.147243164	0.146239461		0.273153931	0.267795274
0.266854768	0.295042081		0.210744078	0.230483562		0.164763349	0.233070884		0.196069575	0.199054661		0.178956447	0.171073664		0.256840047	0.310354121
