# Supplementary material for: Altered bone growth dynamics prefigure craniosynostosis in a zebrafish model of Saethre-Chotzen syndrome
Source: eLife. 2018 Oct 25;7:e37024. doi: 10.7554/eLife.37024 (PMC6207424; doi:10.7554/eLife.37024)
Supplement: Figure 4—source data 3. [file elife-37024-fig4-data3.txt]

control	tcf12; tw1 mutant (no synostosis)	tcf12; tw1 mutant (synostosis)
13692	5339	3422
12533	8154	4313
13758	8613	7959
13143	9493	4139
15002	9195	4940
12789	8315	4815
14661	11392	6023
14563	7174	3418
11994	12790	3675
10568	12805	4197
15857	11034	4171
13521	9521	3362
14760	9803
15312	9700
13500
14101
11900
12937
15939
13418
19247
18193
15919
16105
15844
17215
