# Supplementary material for: Altered bone growth dynamics prefigure craniosynostosis in a zebrafish model of Saethre-Chotzen syndrome
Source: eLife. 2018 Oct 25;7:e37024. doi: 10.7554/eLife.37024 (PMC6207424; doi:10.7554/eLife.37024)
Supplement: Figure 4—source data 4. [file elife-37024-fig4-data4.txt]

control	tcf12; tw1 mutant
16191	13646
15939	10113
16674	14945
15914	13070
13347	18878
18816	17828
19876	18966
20063	17350
16228	20389
11752	10387
21017	18032
15734	11702
15551	11075
