# Supplementary material for: Altered bone growth dynamics prefigure craniosynostosis in a zebrafish model of Saethre-Chotzen syndrome
Source: eLife. 2018 Oct 25;7:e37024. doi: 10.7554/eLife.37024 (PMC6207424; doi:10.7554/eLife.37024)
Supplement: Figure 4—source data 5. [file elife-37024-fig4-data5.txt]

control	tcf12; tw1 mutant
14886	16097
12331	11036
14973	19428
15290	15788
14069	21696
21379	17842
14896	20038
16255	22650
18181	18908
17780	12623
24630	19972
20278	15830
20984	16459
