# Supplementary material for: Altered bone growth dynamics prefigure craniosynostosis in a zebrafish model of Saethre-Chotzen syndrome
Source: eLife. 2018 Oct 25;7:e37024. doi: 10.7554/eLife.37024 (PMC6207424; doi:10.7554/eLife.37024)
Supplement: Figure 5—source data 2. [file elife-37024-fig5-data2.txt]

WT	tcf12; tw1 mutant		WT	tcf12; tw1 mutant
0.000252482	0.000631826		0.000475915	0.000833759
0.0000580055	0.000963976		0.000154845	0.000644885
0.000838027	0.000794031		0.000965031	0.000621239
0.000687451	0.000563875		0.000780969	0.000944107
0.000563318	0.000525805		0.000360758	0.000673851
0.001316549	0.000847034		0.001209352	0.000607906
0.001188039	0.000706581		0.000806905	0.00042634
0.000136356	0.001037207		0.0000830533	0.000569337
0.000268702	0.000913587		0.000306444	0.000378969
0.000815496	0.000681861		0.00092334	0.000842752
0.00023311	0.001044099		0.000294557	0.000784549
0.000136727	0.000761322		0.000104224	0.001038604
0.00133538	0.000504048		0.000857366	0.000788353
0.000932162	0.000919801		0.000627986	0.000597984
0.000640603	0.00068341		0.00050738	0.000921968
0.00112634	0.000944185		0.000936026	0.00056972
0.001419164	0.000728845		0.000818944	0.000510205
0.000165817	0.000689981		0.000172841	0.00066559
0.000366139	0.001232792		0.000192724	0.000915374
0.000999619	0.000640339		0.00109462	0.000442951
	0.000595693			0.000700834
	0.002027717			0.000908502
	0.001575998			0.001131583
	0.000411481			0.000619869
	0.001310049			0.000877043
	0.00099174			0.001148248
	0.000838702			0.000972401
	0.000768181			0.000640069
