# Supplementary material for: Altered bone growth dynamics prefigure craniosynostosis in a zebrafish model of Saethre-Chotzen syndrome
Source: eLife. 2018 Oct 25;7:e37024. doi: 10.7554/eLife.37024 (PMC6207424; doi:10.7554/eLife.37024)
Supplement: Figure 6—source data 1. [file elife-37024-fig6-data1.txt]

control	Tcf12+/-; Twist1+/-		control	Tcf12+/-; Twist1+/-
39	48.71428571		34.57142857	62
34	53		28.85714286	55.6
31.66666667	45.14285714		32.33333333	50
	46.71428571		36.5	55.33333333
			41.42857143	35.28571429
			48.83333333	63.5
			31.28571429	66.16666667
			28	43.2
			36.16666667	45
			33.5	53.33333333
			44.14285714	30
			43.33333333	59.66666667
