# Supplementary material for: Altered bone growth dynamics prefigure craniosynostosis in a zebrafish model of Saethre-Chotzen syndrome
Source: eLife. 2018 Oct 25;7:e37024. doi: 10.7554/eLife.37024 (PMC6207424; doi:10.7554/eLife.37024)
Supplement: Figure 6—source data 2. [file elife-37024-fig6-data2.txt]

control	Tcf12+/-; Twist1+/-		control	Tcf12+/-; Twist1+/-
11.28571429	18.42857143		8	9.666666667
9.166666667	15.66666667		7.714285714	8.6
8.5	16.42857143		7.833333333	15.4
	12.71428571		7.5	9
			9.428571429	7.714285714
			6.5	18.66666667
			9.571428571	13.5
			8.857142857	8.2
			8.166666667	9.4
			9.333333333	11.16666667
			8.285714286	8.428571429
			6.833333333	14.66666667
