# Supplementary material for: Altered bone growth dynamics prefigure craniosynostosis in a zebrafish model of Saethre-Chotzen syndrome
Source: eLife. 2018 Oct 25;7:e37024. doi: 10.7554/eLife.37024 (PMC6207424; doi:10.7554/eLife.37024)
Supplement: Figure 6—figure supplement 1—source data 1. [file elife-37024-fig6-figsupp1-data1.txt]

cs frontal			cs parietal			ss	
Genotype	um		Genotype	um		Genotype	um
wt	55.54838724		wt	60.69882518		wt	47.75821543
wt	46.08996815		wt	55.3236604		wt	58.27583061
wt	43.57872643		wt	55.59408528		wt	58.8357276
mt	67.7814838		mt	78.97374029		wt	46.18389874
mt	74.09695296		mt	81.52207807		wt	61.09236595
mt	77.60494958		mt	77.37054552		wt	54.29518568
mt	74.18351043		mt	76.11035485		mt	47.94100759
						mt	94.44870959
						mt	73.67829747
						mt	79.67458694
						mt	82.9876411
						mt	66.16968704
