# Supplementary material for: Altered bone growth dynamics prefigure craniosynostosis in a zebrafish model of Saethre-Chotzen syndrome
Source: eLife. 2018 Oct 25;7:e37024. doi: 10.7554/eLife.37024 (PMC6207424; doi:10.7554/eLife.37024)
Supplement: Figure 7—figure supplement 1—source data 1. [file elife-37024-fig7-figsupp1-data1.txt]

control gli1	mutant gli1	control grem1a	mutant grem1a	control prrx1a	mutant prrx1a
6.533159339	4.925869798	4.779314716	1.248113901	19.87607413	12.66611548
33.21199429	2.774603577	9.04771184	0.951815824	44.29757221	5.571500902
2.370368359	7.520216961	16.87475347	11.46181381	34.7385973	31.64496519
9.633395797	2.528781501	7.402262599	42.57662205	25.87931204	29.17671235
