# Supplementary material for: Altered bone growth dynamics prefigure craniosynostosis in a zebrafish model of Saethre-Chotzen syndrome
Source: eLife. 2018 Oct 25;7:e37024. doi: 10.7554/eLife.37024 (PMC6207424; doi:10.7554/eLife.37024)
Supplement: Figure 7—figure supplement 1—source data 2. [file elife-37024-fig7-figsupp1-data2.txt]

control gli1	mutant gli1	control grem1a	mutant grem1a	control prrx1a	mutant prrx1a
1.477311166	3.683526909	2.960236901	3.640348515	12.1124216	15.3803005
3.945067941	7.479332492	7.806318454	7.830528435	21.3224648	20.8261573
5.271054951	9.012700068	6.450456336	3.984173272	15.4352771
2.84366063	6.175182974	2.747714586	5.762647746	10.7168459
