# Supplementary material for: Altered bone growth dynamics prefigure craniosynostosis in a zebrafish model of Saethre-Chotzen syndrome
Source: eLife. 2018 Oct 25;7:e37024. doi: 10.7554/eLife.37024 (PMC6207424; doi:10.7554/eLife.37024)
Supplement: Figure 7—figure supplement 1—source data 3. [file elife-37024-fig7-figsupp1-data3.txt]

control fgfr2	mutant fgfr2	control dusp6	mutant dusp6
10.212459	6.986660236	1.526686151	2.748210598
14.14427113	2.537658652	4.655148185	1.060526504
17.34022918	27.71361722	1.56821127	5.576507529
13.20188693	15.36604298	5.076542081	1.240620113
11.82275691	3.587894376	5.076192238	3.919537868
