# Supplementary material for: Altered bone growth dynamics prefigure craniosynostosis in a zebrafish model of Saethre-Chotzen syndrome
Source: eLife. 2018 Oct 25;7:e37024. doi: 10.7554/eLife.37024 (PMC6207424; doi:10.7554/eLife.37024)
Supplement: Figure 8—source data 1. [file elife-37024-fig8-data1.txt]

Wild type	Wnt1-Cre; Twist1f/+	Mesp1-Cre; Twist1f/+	Wnt1-Cre; Mesp1-Cre; Twist1f/+
0.95	0.18	1.86	1.57
1.01	0.48	2.09	1.31
1.09	0.54	1.88	0.57
1.08	0.41	1.87
1.27	0.56
1.17	0.15
0.97	0.45
1.27	0.48
0.98
1.01
